# Supplementary material for: Checkpoint Kinase 1 Inhibitor Combined with Low Dose Hydroxyurea Promotes ATM-Activated NF-κB-Dependent Pro-Inflammatory Chemokine Expression in Melanomas
Source: Cancers (Basel). 2025 May 29;17(11):1817. doi: 10.3390/cancers17111817 (PMC12153532; doi:10.3390/cancers17111817)
Supplement: Supplementary file 1 [file cancers-17-01817-s001.zip]

Archive with 2 entries (2 files):
- File S1.pdf
- Supplementary Data text.pdf
